# Supplementary material for: Composite Materials Based on Gelatin and Iron Oxide Nanoparticles for MRI Accuracy
Source: Materials (Basel). 2022 May 12;15(10):3479. doi: 10.3390/ma15103479 (PMC9147670; doi:10.3390/ma15103479)
Supplement: Supplementary file 1 [file materials-15-03479-s001.zip]

Archive with 1 entries (1 files):
- materials-1667872-supplementary.pdf
